# Supplementary material for: Genomic Characterization of a Uropathogenic Escherichia coli ST405 Isolate Harboring blaCTX-M-15-Encoding IncFIA-FIB Plasmid, blaCTX-M-24-Encoding IncI1 Plasmid, and Phage-Like Plasmid
Source: Front Microbiol. 2022 Apr 11;13:845045. doi: 10.3389/fmicb.2022.845045 (PMC9037040; doi:10.3389/fmicb.2022.845045)
Supplement: Supplementary file 7 [file Data_Sheet_1.zip]

Archive with 3 entries (3 files):
- Supplementary figure captions.docx
- Supplementary table 1-3.docx
- Supplementary table 4.csv
