# Supplementary material for: Genomic Characterization of a Uropathogenic Escherichia coli ST405 Isolate Harboring blaCTX-M-15-Encoding IncFIA-FIB Plasmid, blaCTX-M-24-Encoding IncI1 Plasmid, and Phage-Like Plasmid
Source: Front Microbiol. 2022 Apr 11;13:845045. doi: 10.3389/fmicb.2022.845045 (PMC9037040; doi:10.3389/fmicb.2022.845045)
Supplement: Supplementary file 7 [file Data_Sheet_1.zip › Supplementary table 4.csv]

Genome Name	NCBI Taxon ID	Genome Status	Strain	MLST	Completion Date	Publication	BioProject Accession	BioSample Accession	Assembly Accession	GenBank Accessions	Sequencing Centers	Sequencing Platform	Sequencing Depth	Assembly Method	Chromosomes	Plasmids	Contigs	Genome Length	GC Content	Isolation Source	Collection Date	Isolation Country	Geographic Location	Host Name	Host Health	Comments	Additional Metadata	Distance	P Value
Escherichia coli strain M-0970-X3	562	WGS	M-0970-X3	MLST.Escherichia_coli_1.405,MLST.Escherichia_coli_2.477	2020-03-09T00:00:00Z		PRJNA607405	SAMN14134962	GCA_011077065.1	JAALAI010000100,JAALAI010000101,JAALAI010000102,JAALAI010000103,JAALAI010000104,JAALAI010000105,JAALAI010000106	China Agricultural University	Illumina HiSeq	100x	SPAdes v. 3.9.0			134	5148395	50.724747		2012	China	China: Beijing	Companion animal		Genomic information of the strains was obtained by sequencing, and analyzed to acquire the evolutionary relationship between strains, ST types and plasmid types within the strains.	sample_type:single cell	0.00194597	0
Escherichia coli strain M-0970	562	WGS	M-0970	MLST.Escherichia_coli_2.477,MLST.Escherichia_coli_1.405	2020-03-09T00:00:00Z		PRJNA607405	SAMN14134929	GCA_011077775.1	JAALBM010000100,JAALBM010000101,JAALBM010000102,JAALBM010000103,JAALBM010000104,JAALBM010000105,JAALBM010000106	China Agricultural University	Illumina HiSeq	100x	SPAdes v. 3.9.0			499	5275455	50.430595		2012	China	China: Beijing	Companion animal		Genomic information of the strains was obtained by sequencing, and analyzed to acquire the evolutionary relationship between strains, ST types and plasmid types within the strains.	sample_type:single cell	0.00205363	0
Escherichia coli strain FC10254	562	WGS	FC10254	MLST.Escherichia_coli_1.405,MLST.Escherichia_coli_2.477	2017-07-20T00:00:00Z	28686503	PRJNA358785	SAMN06973346	GCA_002223555.1	NIIL00000000	National institutes of Food and Drug Control	Illumina MiSeq	25x	SOAPdenovo v. 2.04			98	5176138	50.68		12-Sep	China	China: Beijing	Human, Homo sapiens		Acquired resistant mechanisms characterization in carbapenem resistant Escherichia coli isolates through the whole genome sequencing analysis	sample_type:Inpatient samples	0.00213483	0
Escherichia coli strain swine40	562	WGS	swine40	MLST.Escherichia_coli_1.405,MLST.Escherichia_coli_2.477	2016-04-08T00:00:00Z		PRJNA307142	SAMN04376778	GCF_001615805.1	LVNQ00000000	Institute Of Microbiology Chinese Academy of Sciences	Illumina Hiseq2000	200x	SOAPdenovo v. 2.04			109	5194124	50.6	rectum	2012	China	China:Jiangsu	Pig, Sus scrofa		Escherichia coli genome sequencing and assembly	sample_type:cell culture	0.00243596	0
Escherichia sp. R5	2082620	WGS	R5	MLST.Escherichia_coli_1.405,MLST.Escherichia_coli_2.477	2018-03-14T00:00:00Z		PRJNA433283	SAMN08473883	GCA_003001085.1	PSRY01000000	Zhejiang Chinese Medical University	Illumina HiSeq	138.4333962x	SPAdes v. OCT-2017			123	5056329	50.65416	sewage	2017	China	China: Taizhou			The aim of this project is to study the antibiotic resistant Escherichia sp. in sewage	sample_type:cell culture	0.0026025	0
Escherichia sp. R10	2082624	WGS	R10	MLST.Escherichia_coli_1.405,MLST.Escherichia_coli_2.477	2018-03-14T00:00:00Z		PRJNA433283	SAMN08473887	GCA_003000855.1	PSSC01000000	Zhejiang Chinese Medical University	Illumina HiSeq	136.2179059x	SPAdes v. OCT-2017			123	5102360	50.596783	sewage	2017	China	China: Taizhou			The aim of this project is to study the antibiotic resistant Escherichia sp. in sewage	sample_type:cell culture	0.00277069	0
Escherichia sp. R13	2082627	WGS	R13	MLST.Escherichia_coli_1.405,MLST.Escherichia_coli_2.477	2018-03-14T00:00:00Z		PRJNA433283	SAMN08473890	GCA_003001055.1	PSSF01000000	Zhejiang Chinese Medical University	Illumina HiSeq	169.9112176x	SPAdes v. OCT-2017			127	5104028	50.59457	sewage	2017	China	China: Taizhou			The aim of this project is to study the antibiotic resistant Escherichia sp. in sewage	sample_type:cell culture	0.00279888	0
Escherichia sp. R20	2082634	WGS	R20	MLST.Escherichia_coli_1.405,MLST.Escherichia_coli_2.477	2018-03-14T00:00:00Z		PRJNA433283	SAMN08473897	GCA_003000975.1	PSSM01000000	Zhejiang Chinese Medical University	Illumina HiSeq	157.8107261x	SPAdes v. OCT-2017			125	5067899	50.582676	sewage	2017	China	China: Taizhou			The aim of this project is to study the antibiotic resistant Escherichia sp. in sewage	sample_type:cell culture	0.00291212	0
Escherichia sp. R8	2161825	WGS	R8	MLST.Escherichia_coli_1.405,MLST.Escherichia_coli_2.477	2018-04-23T00:00:00Z		PRJNA433283	SAMN08888774	GCA_003064065.1	QAXQ01000000	Zhejiang Chinese Medical University	Illumina HiSeq	212.0x	Velvet v. APR-2018			214	5121176	50.544914	sewage	2017	China	China: Taizhou			The aim of this project is to study the antibiotic resistant Escherichia sp. in sewage	sample_type:cell culture	0.00299754	0
Escherichia coli strain WCHEC4533	562	WGS	WCHEC4533	MLST.Escherichia_coli_1.405,MLST.Escherichia_coli_2.477	2017-06-02T00:00:00Z		PRJNA361335	SAMN06909152		NGUV00000000	West China Hospital, Sichuan University	Illumina HiSeq	100x	SPAdes v. 3.10.1			211	5292825	50.63		15-Aug	China	China: Sichuan, Chengdu	Human, Homo sapiens		Genome sequencing and assembly of strains harbouring blaNDM-4	sample_type:Culture	0.0031121	0
Escherichia coli strain WCHEC1837	562	WGS	WCHEC1837	MLST.Escherichia_coli_1.405,MLST.Escherichia_coli_2.477	2017-06-02T00:00:00Z		PRJNA361335	SAMN06231252		NGUW00000000	West China Hospital, Sichuan University	Illumina HiSeq	100x	SPAdes v. 3.10.1			213	5286056	50.63		16-Oct	China	China: Sichuan, Chengdu	Human, Homo sapiens		Genome sequencing and assembly of strains harbouring blaNDM-4	sample_type:Culture	0.00316966	0
Escherichia coli strain WCHEC96200	562	WGS	WCHEC96200	MLST.Escherichia_coli_1.405,MLST.Escherichia_coli_2.477	2017-06-02T00:00:00Z		PRJNA361335	SAMN06909153		NGUU00000000	West China Hospital, Sichuan University	Illumina HiSeq	100x	SPAdes v. 3.10.1			207	5244820	50.6		15-Aug	China	China: Sichuan, Chengdu	Human, Homo sapiens		Genome sequencing and assembly of strains harbouring blaNDM-4	sample_type:Culture	0.00334352	0
Escherichia coli strain swine64	562	WGS	swine64	MLST.Escherichia_coli_1.405,MLST.Escherichia_coli_2.44	2016-04-08T00:00:00Z		PRJNA307142	SAMN04376802	GCF_001616285.1	LVOO00000000	Institute Of Microbiology Chinese Academy of Sciences	Illumina Hiseq2000	200x	SOAPdenovo v. 2.04			109	5225138	50.67	rectum	2012	China	China:Jiangsu	Pig, Sus scrofa		Escherichia coli genome sequencing and assembly	sample_type:cell culture	0.00387578	0
Escherichia coli strain swine30	562	WGS	swine30	MLST.Escherichia_coli_1.405,MLST.Escherichia_coli_2.44	2016-04-08T00:00:00Z		PRJNA307142	SAMN04376768	GCF_001615615.1	LVNG00000000	Institute Of Microbiology Chinese Academy of Sciences	Illumina Hiseq2000	200x	SOAPdenovo v. 2.04			122	5209980	50.67	rectum	2012	China	China:Jiangsu	Pig, Sus scrofa		Escherichia coli genome sequencing and assembly	sample_type:cell culture	0.00399629	0
Escherichia coli strain FC10244	562	WGS	FC10244	MLST.Escherichia_coli_1.405,MLST.Escherichia_coli_2.44	2017-07-20T00:00:00Z	28686503	PRJNA358785	SAMN06973341	GCA_002223485.1	NIIQ00000000	National institutes of Food and Drug Control	Illumina MiSeq	25x	SOAPdenovo v. 2.04			165	5170204	50.66		10-Sep	China	China: Beijing	Human, Homo sapiens		Acquired resistant mechanisms characterization in carbapenem resistant Escherichia coli isolates through the whole genome sequencing analysis	sample_type:Inpatient samples	0.00411762	0
Escherichia coli strain FC10208	562	WGS	FC10208	MLST.Escherichia_coli_1.405,MLST.Escherichia_coli_2.477	2017-07-20T00:00:00Z	28686503	PRJNA358785	SAMN06973337	GCA_002223545.1	NIIU00000000	National institutes of Food and Drug Control	Illumina MiSeq	25x	SOAPdenovo v. 2.04			178	5340425	50.62		10-Jan	China	China: Beijing	Human, Homo sapiens		Acquired resistant mechanisms characterization in carbapenem resistant Escherichia coli isolates through the whole genome sequencing analysis	sample_type:Inpatient samples	0.00417861	0
Escherichia coli strain FC10223	562	WGS	FC10223	MLST.Escherichia_coli_1.405	2017-07-20T00:00:00Z	28686503	PRJNA358785	SAMN06973338	GCA_002223635.1	NIIT00000000	National institutes of Food and Drug Control	Illumina MiSeq	25x	SOAPdenovo v. 2.04			167	5511903	50.56		10-Apr	China	China: Beijing	Human, Homo sapiens		Acquired resistant mechanisms characterization in carbapenem resistant Escherichia coli isolates through the whole genome sequencing analysis	sample_type:Inpatient samples	0.00461146	0
Escherichia coli strain FC10256	562	WGS	FC10256	MLST.Escherichia_coli_1.405	2017-07-20T00:00:00Z	28686503	PRJNA358785	SAMN06973348	GCA_002223665.1	NIIJ00000000	National institutes of Food and Drug Control	Illumina MiSeq	25x	SOAPdenovo v. 2.04			123	5389561	50.55		12-May	China	China: Beijing	Human, Homo sapiens		Acquired resistant mechanisms characterization in carbapenem resistant Escherichia coli isolates through the whole genome sequencing analysis	sample_type:Inpatient samples	0.00467416	0
Escherichia coli strain Z1002	562	Complete	Z1002	MLST.Escherichia_coli_1.405	2017-05-16T00:00:00Z	27506685	PRJNA386069	SAMN06924979		CP021202,CP021203,CP021204,CP021205,CP021206	The First Affiliated Hospital, School of Medicine, Zhejiang University	PacBio	204.0x	SmrtPipe v. 2.3.0	1	4	5	5628524	50.54	blood	2014/9/6	China	China:Jining	Human, Homo sapiens	bloodstream infection	This is a genome of Escherichia coli strain Z1002, isolated from a patient with bloodstream infection. This strain is capable of coproducing MCR-1 and NDM-1.	collected_by:Affiliated Hospital of Jining Medical University, China	0.00511931	0
Escherichia coli strain EBJ003	562	WGS	EBJ003	MLST.Escherichia_coli_1.405,MLST.Escherichia_coli_2.406	2018-03-03T00:00:00Z		PRJNA433600	SAMN08560511	GCA_002967875.1	PUJM01000000	Academy of Military Medical Sciences	Illumina HiSeq	231x	SOAPdenovo v. 2.04			136	5444047	50.603107	urine	2014	China	China: Beijing	Human, Homo sapiens		whole genome sequencing of NDM-5-producing E. coli strains from China	collected_by:Xiaofeng Hu	0.00550978	0
Escherichia coli strain GZB8C2M	562	WGS	GZB8C2M	MLST.Escherichia_coli_2.44	2020-05-12T00:00:00Z		PRJNA628022	SAMN14694450		JABEZQ010000001,JABEZQ010000002,JABEZQ010000003,JABEZQ010000004,JABEZQ010000005,JABEZQ010000006,JABEZQ010000007	SouthChina Agriculture University	Illumina NovaSeq	150x	CLC NGS Cell v. 10			284	5358078	50.35253	fecal sample	18-Apr	China	China:Guangzhou	Chicken, Gallus gallus		direct submit	sample_type:single cell	0.00888862	0
Escherichia sp. R6	2082621	WGS	R6	MLST.Escherichia_coli_1.38,MLST.Escherichia_coli_2.8	2018-03-14T00:00:00Z		PRJNA433283	SAMN08473884	GCA_003000865.1	PSRZ01000000	Zhejiang Chinese Medical University	Illumina HiSeq	148.5440811x	SPAdes v. OCT-2017			123	5041720	50.544575	sewage	2017	China	China: Taizhou			The aim of this project is to study the antibiotic resistant Escherichia sp. in sewage	sample_type:cell culture	0.0133547	0
Escherichia coli strain FC10255	562	WGS	FC10255	MLST.Escherichia_coli_1.38,MLST.Escherichia_coli_2.8	2017-07-20T00:00:00Z	28686503	PRJNA358785	SAMN06973347	GCA_002223705.1	NIIK00000000	National institutes of Food and Drug Control	Illumina MiSeq	25x	SOAPdenovo v. 2.04			165	5438674	50.54		12-Feb	China	China: Beijing	Human, Homo sapiens		Acquired resistant mechanisms characterization in carbapenem resistant Escherichia coli isolates through the whole genome sequencing analysis	sample_type:Inpatient samples	0.0139486	0
Escherichia coli strain FC11884	562	WGS	FC11884	MLST.Escherichia_coli_1.2003,MLST.Escherichia_coli_2.8	2017-07-20T00:00:00Z	28686503	PRJNA358785	SAMN06973356	GCA_002223005.1	NIIB00000000	National institutes of Food and Drug Control	Illumina MiSeq	25x	SOAPdenovo v. 2.04			132	5308955	50.52		13-Aug	China	China: Beijing	Human, Homo sapiens		Acquired resistant mechanisms characterization in carbapenem resistant Escherichia coli isolates through the whole genome sequencing analysis	sample_type:Inpatient samples	0.0147145	0
Escherichia coli strain 1001	562	WGS	1001	MLST.Escherichia_coli_1.38,MLST.Escherichia_coli_2.8	1900-01-01T00:00:00Z		PRJNA434790	SAMN08574377		PTTG01000000	the First Affiliated Hospital of Chongqing Medical University	Illumina MiSeq	304.0x	SOAPdenovo v. 2.04		64	195	5241918	50.56632	blood	2012/12/31	China	China: chongqing	Human, Homo sapiens		The evolution of carbapenem resistance in Escherichia coli	sample_type:cell culture	0.014871	0
Escherichia coli strain CoR-29	562	WGS	CoR-29	MLST.Escherichia_coli_1.38,MLST.Escherichia_coli_2.8	2017-07-21T00:00:00Z		PRJNA344524	SAMN07211287	GCA_002223865.1	NIRY00000000	Zhejiang University	Illumina HiSeq	250.0x	Velvet v. 1.2.7			122	5183749	50.48	Urine culture	2015	China	China: Hangzhou	Human, Homo sapiens	Urine infection	Epidemiological characteristics and genetic structure of MCR-1 in ESBL-producing Escherichia coli in China	collected_by:Zhejiang University	0.015347	0
Escherichia coli strain ScEc7	562	WGS	ScEc7	MLST.Escherichia_coli_2.8,MLST.Escherichia_coli_1.2003	2020-04-04T00:00:00Z		PRJNA616064	SAMN14480721		JAAUVL010000001,JAAUVL010000002,JAAUVL010000003,JAAUVL010000012,JAAUVL010000102,JAAUVL010000103,JAAUVL010000104	SOUTHWEST MEDICAL UNIVERSITY	Illumina MiSeq	150.0x	SOAPdenovo v. 2.1		2	113	5395235	50.61474	lung	17-Aug	China	China: Sichuan			The characteristic of the E coli strian ScEc7	sample_type:Tissue sample	0.0154542	0
